# Supplementary material for: The Accuracy of Semi-Empirical Quantum Chemistry Methods on Soot Formation Simulation
Source: Int J Mol Sci. 2022 Nov 2;23(21):13371. doi: 10.3390/ijms232113371 (PMC9657144; doi:10.3390/ijms232113371)
Supplement: Supplementary file 1 [file ijms-23-13371-s001.zip]

Archive with 1 entries (1 files):
- ijms-1963104-supplementary.pdf
